# Supplementary material for: Tumor Promoting Effect of BMP Signaling in Endometrial Cancer
Source: Int J Mol Sci. 2021 Jul 23;22(15):7882. doi: 10.3390/ijms22157882 (PMC8346149; doi:10.3390/ijms22157882)
Supplement: Supplementary file 1 [file ijms-22-07882-s001.zip]

Archive with 1 entries (1 files):
- ijms-1279578-supplementary.pdf
